# Supplementary material for: Filamentation initiated by Cas2 and its association with the acquisition process in cells
Source: Int J Oral Sci. 2019 Oct 3;11(3):29. doi: 10.1038/s41368-019-0063-0 (PMC6802651; doi:10.1038/s41368-019-0063-0)
Supplement: Supplementary file 2 — Supplementary table 1. [file 41368_2019_63_MOESM2_ESM.xlsx]

## Sheet: Sheet1
Supplementary Table 1. Bacterial strains, plasmids and oligonucleotides used in this study.
Bacterial strains			Description				Source or reference
Elizabethkingia meningoseptica FMS-007			Clinical isolate from a T-cell non-Hodgkin’s lymphoma (T-NHL) patient				Laboratory collection
Escherichia coli K12 W3110			BW25113, F- λ- rph-1 INV(rrnD, rrnE)				49
Neisseria meningitidis serogroup A strain			Clinical isolate of Neisseria meningitidis serogroup A strain				50
E. coli Top10			F– mcrA Δ(mrr-hsdRMS-mcrBC) Φ80lacZΔM15 ΔlacX74 recA1 araD139 Δ(ara-leu) 7697 galU galK rpsL (StrR) endA1 nupG				Tiangen
E. coli BL21(DE3)			F-ompT hsdSB(rB–, mB–) gal dcm (DE3)				Tiangen
E. coli BL21-AI			F- ompT hsdSB (rB–, mB–) gal dcm araB::T7RNAP-tetA				16
Plasmids			Description and order of genes(5'-3')				Source or reference
pET-28a			T7 RNA polymerase based expression vector（kanr）				Novagen
pET-11a			T7 RNA polymerase based expression vector（Ampr）				Novagen
pCas1Em			pET-28a cloned with E. meningoseptica cas1 under T7 promoter（kanr）				This Study
pCas2Em			pET-28a cloned with E. meningoseptica cas2 under T7 promoter（kanr）				This Study
pCas1Em-Cas2Em			pET-28a cloned with E. meningoseptica cas1-cas2 under T7 promoter (kanr)				This Study
pCas1Ec			pET-28a cloned with E. coli cas1 under T7 promoter（kanr）				This Study
pCas2Ec			pET-28a cloned with E. coli cas2 under T7 promoter（kanr）				This Study
pCas1Ec-Cas2Ec			pET-28a cloned with E. coli cas1-cas2 under T7 promoter (kanr)				This Study
pCas2Em11-101			pET-28a cloned with N terminal 10aa truncated EmCas2 under T7 promoter, kanr				This Study
pCas2Em31-101			pET-28a cloned with N terminal 30aa truncated EmCas2 under T7 promoter,kanr				This Study
pCas2Em51-101			pET-28a cloned with N terminal 50aa truncated EmCas2 under T7 promoter, kanr				This Study
pCas2Em71-101			pET-28a cloned with N terminal 70 aa trunated EmCas2 under T7 promoter, kanr				This Study
pCas2Em1-91			pET-28a cloned with C terminal 10aa truncated EmCas2 under T7 promoter, kanr				This Study
pCas2Em1-71			pET-28a cloned with C terminal 30aa truncated EmCas2 under T7 promoter,kanr				This Study
pCas2Em1-51			pET-28a cloned with C terminal 50aa truncated EmCas2 under T7 promoter, kanr				This Study
pCas2Em1-31			pET-28a cloned with C terminal 70 aa trunated EmCas2 under T7 promoter, kanr				This Study
pCas2Em-Flag			pET-28a cloned with EM cas2-Flag under T7 promoter（kanr）				This Study
pFtsZ-HA			pET-11a cloned with E. coli ftsZ under T7 promoter（Ampr）				This Study
pCas1Ec-Cas2Ec (L88A)			pET-28a cloned with E. coli cas1-cas2 under T7 promoter (kanr) with Cas2 L88A mutation				This Study
oligonucleotides			Sequence(5'-3')				Description
4011F			catgccatgggcatgatcacccgttccatctacat				E. meningoseptica cas1+ NdeⅠ
4011R			ccgctcgagtatcagttcaggataagcaatcaaac				E.meningoseptica cas1+ XhoⅠ
5011F			gggaattccatatgtgggttctagtactttatgatt				E. meningoseptica cas2+ NdeⅠ
5011R			ccgctcgagtcagaataattccaactgttgaaag				E. meningoseptica cas2+ XhoⅠ
4021F			catgccatgggcatgacctggcttccccttaatc				E. coli cas1+ NdeⅠ
4021R			ccgctcgaggctactccgatggcctgcat				E. coli cas1+ XhoⅠ
5021F			gggaattccatatgagtatgttggtcgtggtcactg				E. coli cas2+ NdeⅠ
5021R			ccgctcgagtcaaacaggtaaaaaagacaccaacc				E. coli cas2+ XhoⅠ
5041F			gggaattccatatgagtgaggccaaatttatgagg				N. meningitidis Cas2+Nde Ⅰ
5041R			ccgctcgagttaaaataacaataattggtctgaattgacc				N. meningitidis Cas2+ XhoⅠ
5F11F			catgccatgggcatgtgggttctagtactttatgatttac				E. meningoseptica Cas2+ NcoⅠ
5F11R			ccgctcgagtcacttatcgtcgtcatccttgtaatcgaataattccaactgttgaaaggtcg				E. meningoseptica Cas2-Flag+ XhoⅠ
6H23F			gggaattccatatgtttgaaccaatggaacttacc				E.coli FtsZ+ NdeⅠ
6H23R			cgggatccttaagcgtaatctggaacatcgtatgggtaatcagcttgcttacgcagg				E.coli FtsZ HA+ BamHⅠ
MG7F			attttgcgtttcgttcaggt				14
RE10R			tggatgtgttgtttgtgtg
5611F			gggaattccatatgaccgaaacaaaggaaaatatgc				NdeⅠ+Truncation EmCas211
5711F			gggaattccatatgggcttttcgctttttcagttttc				NdeⅠ+Truncation EmCas231
5811F			gggaattccatatggaggtccacataaaaagggtaaaag				NdeⅠ+Truncation EmCas251
5911F			gggaattccatatgtgtattaccgacaaacagtttggtg				NdeⅠ+Truncation EmCas271
5111R			ccgctcgagtcatggttcttctttatttctggcg				Truncation EmCas291+ XhoⅠ
5311R			ccgctcgagtcaacacataatagcaacttttccagct				Truncation EmCas271+ XhoⅠ
5411R			ccgctcgagtcactctgcgttttctctactgg				Truncation EmCas251+ XhoⅠ
5511R			ccgctcgagtcagccatcatctaacagacgttta				Truncation EmCas231+ XhoⅠ
pCas1Ec-Cas2Ec (L88A)			5'-gtcaaacaggtaaaaaagacaccgcccttaaaccatccaaatctaccg-3' 5'-cggtagatttggatggtttaagggcggtgtcttttttacctgtttgac-3'				Mutation primers
